# Supplementary material for: Humoral and Cellular Immune Response in Asymptomatic Dogs with Visceral Leishmaniasis: A Review
Source: Vaccines (Basel). 2022 Jun 14;10(6):947. doi: 10.3390/vaccines10060947 (PMC9229064; doi:10.3390/vaccines10060947)
Supplement: Supplementary file 1 [file vaccines-10-00947-s001.zip]

Archive with 1 entries (1 files):
- vaccines-1690212-supplementary.pdf
